# Supplementary material for: Impact of Anti-IL5 Therapies on Patients with Severe Uncontrolled Asthma and Possible Predictive Biomarkers of Response: A Real-Life Study
Source: Int J Mol Sci. 2023 Jan 19;24(3):2011. doi: 10.3390/ijms24032011 (PMC9917054; doi:10.3390/ijms24032011)
Supplement: Supplementary file 1 [file ijms-24-02011-s001.zip]

Archive with 8 entries (8 files):
- Table S1 .pdf
- Table S2.pdf
- Table S3.pdf
- Table S4.pdf
- Table S5.pdf
- Table S6.pdf
- Table S7.pdf
- Table S8.pdf
